# Supplementary material for: Functional Nanostructured Lipid Carrier-Enriched Hydrogels Tailored to Repair Damaged Epidermal Barrier
Source: Gels. 2024 Jul 16;10(7):466. doi: 10.3390/gels10070466 (PMC11275585; doi:10.3390/gels10070466)
Supplement: Supplementary file 1 [file gels-10-00466-s001.zip]

Archive with 1 entries (1 files):
- gels-3098794-supplementary.pdf
